# Supplementary material for: Influence of Bristle Stiffness of Manual Toothbrushes on Eroded and Sound Human Dentin – An In Vitro Study
Source: PLoS One. 2016 Apr 12;11(4):e0153250. doi: 10.1371/journal.pone.0153250 (PMC4829200; doi:10.1371/journal.pone.0153250)
Supplement: S1 File — (XLSX) [file pone.0153250.s001.xlsx]

## Sheet: Tabelle1
Specimens	ID	Groups	Step height 1	Step height 2	Step height 3	Step height 4	Step height 5	Reference_1 Sa (nm)	Reference_1 Sq (nm)	Reference_1 Sz (µm)	Reference_1 asfc	Reference_2 Sa (nm)	Refernce_2 Sq (nm)	Reference_2 Sz (µm)	Reference_2 asfc	Reference_3 Sa (nm)	Reference_3 Sq (nm)	Reference_3 Sz (µm)	Reference_3 asfc	Reference_4 Sa (nm)	Reference_4 Sq (nm)	Reference_4 Sz (µm)	Reference_4 asfc	Reference_5 Sa (nm)	Reference_5 Sq (nm)	Reference_5 Sz (µm)	Reference_5 asfc	Reference_6 Sa (nm)	Reference_6 Sq (nm)	Reference_6 Sz (µm)	Reference_6 asfc	Test Area_1 Sa (nm)	Test Area_1 Sq (nm)	Test Area_1 Sz (µm)	Test Area_1 asfc	Test Area_2 Sa (nm)	Test Area_2 Sq (nm)	Test Area_2 Sz (µm)	Test Area_2 asfc	Test Area_3 Sa (nm)	Test Area_3 Sq (nm)	Test Area_3 Sz (µm)	Test Area_3 asfc	Test Area_4 Sa (nm)	Test Area_4 Sq (nm)	Test Area_4 Sz (µm)	Test Area_4 asfc	Test Area_5 Sa (nm)	Test Area_5 Sq (nm)
4,1,1	1	1	1.4568	1.2321	1.517	1.6858	1.3473	132.14	165.36	1.06	0.56	137.98	188.61	2.0282	0.3077	138.95	173.49	0.875	0.5326	133.2	166.4	1.0521	0.1135	125.5	152.74	0.89	0.41	164.2	203.65	1.2	0.1015	255.26	339.98	4.59	2.05	187.99	236.8	15303	0.6296	188.88	260.92	2.5	1.57	166.01	203.59	14044	0.8625	213.74	271.03
4,1,2	2	1	1.8927	2.0388	1.681	0.84604	1.6662	167.93	217.17	1.71	1.03	208.85	264.14	1.81	1.36	174.39	220.08	1.44	0.95	202.63	261.91	1.71	1.13	190.27	241.14	1.35	0.87	186.21	235.58	1.71	1.5	204.1	258.13	16638	1.3234	253.97	330.21	20565	1.5295	204.16	271.83	21155	1.5068	210.42	284.43	18528	0.9626	262.85	342.43
4,1,3	3	1	0.8519	0.85194	1.8795	1.6003	1.4799	181.79	227.75	1.36	0.72	182	220.06	1.63	1.08	170.67	214.08	1.43	0.88	159.71	209.24	1.54	0.77	158.63	206.41	2.13	1.03	148.72	185.43	1.23	1.08	144.18	191.56	1.26	0.51	188.91	245.52	1.36	0.37	251.53	326.16	1.38	0.46	268.59	348.64	14959	0.4228	230.15	297.25
4,2,1	4	1	1.3987	1.1766	0.96515	1.7114	1.6323	273.89	350.95	1.7244	1.7847	246.61	312.18	2.22	2.02	183.96	231.1	1.607	1.1827	197.53	256.84	1.9973	1.6501	179.23	227.11	1.3568	1.2595	166.74	209.36	1.3153	1.0685	302.37	603.08	7.4	1.9	259.29	328.57	1.59	0.81	333.53	405.73	1.8	0.73	212.41	275.82	1.6	0.87	221.07	271.41
4,2,2	5	1	0.8196	1.5844	1.4157	1.7205	1.9098	196.49	270.93	2.38	1.71	184.92	240.29	2.24	1.3	213.74	271.03	2.64	1.63	195.59	249.99	1.64	1.4	216.86	273.1	1.83	1.52	255.29	334.5	2.69	2.09	222	311.3	20692	0.7961	232.25	356.92	21054	0.9862	453.41	574.76	2.24	0.74	164.85	208.88	1.52	0.66	153.39	196.54
4,2,3	6	1	2.0391	1.5654	1.4712	2.0775	1.72	218.23	281.54	1.91	1.74	228.55	283.86	1.85	1.97	224.94	288.83	2.04	2.3	253.81	330.85	4.38	2.44	211.96	271.15	2.1	1.97	240.19	308.67	2.84	2.46	277.12	338.23	1.89	0.95	223.23	285.15	18315	0.8963	216.37	269.52	1.51	1.23	204.82	258.89	1.59	0.88	301.96	364.47
4,3,1	7	1	0.93235	1.5089	1.1521	2.1236	1.451	228.74	282.07	1.61	1.62	221.27	279.41	1.97	1.64	271.5	333.17	1.99	1.94	187.79	233.14	1.42	1.23	184.66	227.97	1.3	1.14	198.11	241.49	1.51	1.23	228.19	276.7	1414	0.8506	228.04	313.51	23189	0.3707	268.54	365.79	17802	0.3437	240.01	288.82	12281	0.1883	231.22	305.71
4,3,2	8	1	1.313	1.7636	0.7503	1.33	1.7533	215.16	268.8	1.5568	1.1349	192.92	240.36	1.4924	0.9329	178.34	225.39	1.6347	0.869	215.26	263.98	1.9792	1.3657	174.34	217.24	1.4509	1.2469	164.33	205.68	1.2887	1.2238	288.88	403.24	35754	3.6722	278.77	362.29	2899	3.1198	261.98	333.29	2878	3.548	258.01	349.17	28525	3.633	255.29	344.3
4,3,3	9	1	1.5802	0.9605	1.3352	1.0633	0.8815	240.76	302.48	1.96	1.97	244.11	318.38	1.85	1.79	256.1	323.03	1.88	2.37	197.02	252.68	1.78	1.42	197.65	245.34	1.64	1.21	199.89	250.81	1.66	1.09	281.66	337.52	14313	0.6268	256.93	317.78	12376	0.511	235.15	293.23	12142	0.5344	218.75	277.78	13297	0.6343	221.73	287.75
6,1, 1	10	2	1.6734	1.8486	1.1557	1.4431	1.1331	189.65	260.04	2.51	1.57	226.65	304.7	2.56	2.11	271.66	392.35	4.83	3.21	407.87	609.8	5.04	5.34	353.89	551.44	5.87	7.26	211.56	299.78	2.82	2.34	347.81	455.25	21729	1.0201	266.27	337.97	1.68	0.52	277.8	344.39	18579	1.0669	269.01	350.62	1.64	0.59	344.36	499.99
6,1, 2	11	2	1.1843	1.7979	1.1397	1.6477	2.1237	220.03	274.58	1.54	1.67	206.09	257.67	1.87	1.45	253.3	310.21	1.74	1.96	182.11	230.46	1.59	1.21	175.98	219.28	1.41	1.26	205.49	252.75	1.6	1.36	203.27	250.92	1.47	0.84	377.49	473.74	1.91	0.84	337.67	420.3	1.52	0.72	320.25	393.78	1.65	0.72	215.83	278.58
6,1, 3	12	2	1.1963	1.9134	1.8701	1.8613	2.2458	205.6	258.04	1.36	1.09	184.15	236.89	1.39	1.2	213.25	264.74	1.58	1.35	211.98	257.1	1.61	1.06	253.7	305.06	1.5	1.04	207.39	251.32	1.42	1.08	304.76	398.27	19701	0.6733	372.11	488.86	2.56	0.92	202.85	247.7	14277	0.6919	222.72	291.38	15938	0.6961	324.49	400.77
6,2, 1	13	2	1.3974	1.801	1.536	1.1546	1.5139	302.15	385.4	2.56	2.7	281.89	350.36	2.43	3.38	297.73	366.21	2.28	2.37	287.65	367.44	2.12	1.2	269.79	339.23	2.98	3.59	261.57	324.54	2.13	2.56	208.64	280.4	2.11	0.93	283.71	345.52	1.54	0.87	338	422.01	1.99	0.76	396.49	471.27	1.75	0.67	253.04	328.61
6,2, 2	14	2	1.5391	1.1919	1.149	1.1493	1.1819	163.97	207.89	1.22	0.97	164.69	208.56	1.62	0.96	189.85	236.35	1.39	1.01	177.06	230.54	1.63	0.88	163.34	206.61	1.99	0.91	169.83	208.28	1.24	1.02	187.99	236.8	15303	0.6296	282.08	375.99	16648	0.5358	195.94	296.43	2323	1.0649	248.9	301.83	16583	0.6569	263.72	335.75
6,2, 3	15	2	1.5578	1.7783	1.1568	1.8664	1.4696	206.05	263.49	1.71	1.44	182.41	232.1	1.46	1.08	158.23	198.67	1.29	0.96	182.53	231.23	1.55	1.1	173.87	220.37	1.23	0.77	193.16	246.62	1.59	1.22	256.43	330.38	1.79	0.72	253.93	332.52	1.61	0.75	288.46	378.17	1.79	0.83	222.01	273.37	1.3	0.73	222.81	274.73
6,3,1	16	2	1.0217	1.99838	0.7609	1.5309	0.9363	188.88	260.92	2.5	1.57	229.75	302.53	2.57	1.87	316.32	514.93	5.75	5.51	256.9	417.96	5.06	4.82	239.4	382.36	5.06	2.34	209.3	291.63	2.57	2.29	389.8	578.36	25564	0.4248	272.63	383.82	19026	0.4457	313.83	428.07	1866	0.5146	274.93	331.55	1.66	0.51	237.04	303.5
6,3,2	17	2	2.0729	1.0093	1.7285	1.7064	1.1827	201.68	253.16	3.07	1.46	187.4	234.23	1.45	1.43	203.84	251.38	1.74	1.35	192.14	236.36	1.39	1.01	154.2	193.29	1.39	0.81	113.34	146.57	1.28	0.58	234.47	297.2	1.63	0.91	199.61	266.6	1.91	0.86	272.42	336.97	18617	0.657	267.52	338.03	21512	0.7445	189.47	247.79
6,3,3	18	2	1.4061	1.6996	1.2688	2.6245	1.0989	288.13	360.7	2.43	2.89	289.68	371.11	2.78	2.42	294.16	361.55	2.69	2.99	255.26	339.98	4.59	2.05	265.45	319.14	2.17	2.04	267.29	337.78	2.43	2.66	345.04	404.31	15194	0.5726	237.2	292.48	1.21	0.35	410.52	457.46	15623	0.5119	291.02	341.51	1.28	0.65	288.46	345.97
6,4,1	19	3	1.9953	1.745	1.7235	1.7199	2.4595	255.26	328.51	1.97	2.05	218.81	283.67	1.66	1.79	220.98	280.68	2.08	1.69	173.07	218.58	1.27	1.23	162.53	207.41	1.58	1.16	192.99	241.1	1.28	1.14	387.67	483.76	17949	0.5627	338.9	401	17157	0.4753	326.09	383.21	14904	0.142	355.69	418.41	18518	0.5745	209.58	261.64
6,4,2	20	3	1.8996	2.102	1.1571	2.3532	2.3624	289.44	365.86	2.14	3.06	258.44	318.14	1.8911	2.3368	265.51	326.54	1.5701	2.3039	279.29	368.67	2.97	3.85	244.28	298.59	2.1007	1.6942	276.21	335.02	1.7359	2.0151	368.67	485.24	1984	0.7224	360.5	477.45	1.94	0.68	398.17	536.49	21496	0.6615	182.77	220.14	1.24	0.75	360.5	477.45
6,4,3	21	3	1.9603	0.80068	1.0685	2.2582	1.568	238.8	306.82	2.35	2.51	256.91	328.37	2.58	2.64	229.66	291.03	1.95	2.18	276.35	350.48	2.39	3.19	293.85	376.9	2.63	3.01	240.74	300.4	2.01	2.61	412.7	469.75	1.54	0.69	420.69	523.8	1.72	0.65	410.24	496.65	1.81	0.71	137.69	171.26	1.07	0.7	265.78	333.65
6,5,1	22	3	0.9168	1.1619	1.2589	0.73874	1.3745	161.9	199.23	1.31	0.73	163.33	205.79	1.33	0.92	189.08	240.92	1.46	0.81	142.36	182.5	1.51	0.81	145.95	185.49	1.24	0.77	180.38	229.52	1.23	0.82	235.15	303.26	14603	0.4698	244.13	333.16	1.73	0.42	265.85	338.51	2.45	0.62	210.77	300.12	1.24	0.39	194.73	240.83
6,5,2	23	3	1.3018	0.8442	1.1141	2.7802	1.4175	180.82	218.13	1.15	0.76	190.21	229.03	1.388	0.8663	150.64	185.19	1.0898	0.7273	200.07	244.57	1.4249	1.1144	152.55	187.16	1.26	0.79	166.59	206.67	1.3445	0.8242	214.56	263.89	1.81	0.92	315.34	374.72	1.72	0.96	225.98	268.1	1.39	0.85	210.32	258.85	19642	0.9335	218.98	268.02
6,5,3	24	3	1.1759	1.386	1.5026	1.2293	1.952	139.88	173.13	1.11	0.77	151.63	193.14	1.67	0.81	153.43	189.91	1.23	0.82	155.89	194.35	1.4	0.85	178.89	222.25	1.22	0.9	148.79	190.63	1.44	1	229.39	280.26	13283	0.6896	265.26	328.66	18224	0.7159	272.72	334.2	1.85	0.7	304.55	381.89	1779	0.6883	343.21	408.26
6,6,1	25	3	1.1895	1.5297	1.886	1.3998	1.1721	243.95	317.55	2.71	2.43	234.66	303.79	2.13	1.99	210.63	278.28	2.4	1.61	238.29	301.87	2.06	2.73	214.86	272.67	2.07	1.85	188.39	235.24	1.72	1.6	284.14	367.93	1.76	0.55	313.72	395.71	1769	0.5071	287.22	335.36	1.35	0.62	237.77	293.49	1.81	0.85	239.99	294.09
6,6,2	26	3	1.57572	1.67979	1.883	1.42379	1.63144	288.13	364.58	3.63	3.73	294.52	373.6	2.93	0.74	267.48	336.72	2.42	3.13	263.22	338.81	3.15	3.2	282.69	377.9	2.18	2.6	256.97	327.7	3.04	2.82	317.79	581.15	31081	0.3806	299.53	537.84	28521	1.7436	334.72	553.24	38387	1.8275	321.64	509.77	29811	1.5661	343.95	508.29
6,6,3	27	3	1.89625	1.93276	1.98122	1.79649	1.87146	145.04	183.4	1.47	0.86	146.72	186.56	1.25	0.91	154.67	191.74	1.15	0.84	193.27	242.79	1.31	1.08	211.96	258.44	1.61	1.19	175.95	220.33	1.37	1.23	508.73	549.51	1.77	0.86	365.98	437.29	1.88	0.73	197.23	241.96	1.03	0.54	194.63	241.7	1.33	0.55	189.59	236.92
4,4,1	28	4	0.254	0.445	0.224	0.416	0.298	586.78	607.29	0.95	0.53	142.7	176.69	1.06	0.63	169.25	212.36	1.2	0.64	149.81	191.93	1.23	0.57	160.03	198.56	1.08	0.41	158.36	196.13	0.94	0.62	231.91	286.97	17059	1.3434	232.99	292.05	17657	1.5958	257.6	322.27	17781	1.6088	275.74	352.49	1.89	1.65	266.64	330.5
4,4,2	29	4	0.389	0.182	0.223	0.286	0.118	236	283.85	1.37	1.22	180.62	224.43	1.4	1.57	160.28	206.51	1.4	1.14	235.49	290.21	1.75	1.68	358.99	437.91	1.65	1.53	187.72	246.71	1.51	1.1	340.63	403.96	1.87	0.88	269.4	319.31	1.54	0.81	207.95	261.29	1.53	0.8	170.2	212.27	1.21	0.84	231.75	289.25
4,4,3	30	4	0.377	0.161	0.282	0.266	0.175	183.69	227.06	1.41	1.05	417.65	491.85	1.95	1.4	205.65	261.62	1.59	1.1	227.2	274.34	1.51	1.1	239.15	290.77	1.64	1.21	217.12	273.2	1.6	1.34	183.86	233.7	18672	0.726	216.72	262.22	1.52	0.82	230.63	283.13	1.81	0.84	384.34	475.29	2.37	0.75	310.58	371.76
4,5,1	31	4	0.277	0.247	0.35	0.355	0.274	251.41	312.41	1.26	1.05	291.49	362.5	1.49	0.88	165.17	207.52	1.35	0.86	193.65	244.84	1.67	1.05	199.82	246.76	1.61	1.1	215.07	283.8	1.71	1.16	228.35	284.49	1.34	0.58	204.26	258.74	1.37	0.55	286.12	342.1	16432	0.9675	269.69	327.94	1573	0.7841	291.08	377.56
4,5,2	32	4	0.25	0.389	0.332	0.356	0.492	149.1	186.35	1.14	0.61	149.46	193.19	1.22	0.59	115.75	147.34	0.92	0.52	138.29	175.64	1.14	0.78	118.11	148.61	1.06	0.56	149.08	189.8	1.41	0.72	195.5	237.97	237.97	0.5857	217.22	263.57	12659	0.6307	251.3	312.92	1921	0.63	149.28	185.98	1.26	0.7	159.97	199.93
4,5,3	33	4	0.342	0.26	0.248	0.282	0.258	150	190.13	1.01	0.66	178.08	216.18	1.17	0.71	149.24	185.72	1.19	0.65	157.46	201.26	1.46	0.81	150.86	188.86	1.22	0.84	165.51	210.84	1.27	0.99	140.94	178.14	1.16	0.65	155.54	187.47	0.92	0.6	222.66	266.49	1.16	0.57	196.29	238.96	1.22	0.65	179.42	229.54
4,6,1	34	4	0.458	0.287	0.289	0.59	0.257	139.34	181.53	1.01	0.7465	166.95	203.9	1.1659	0.7552	168.76	214.17	1.3837	0.6997	162.19	205.02	1.3842	0.7425	155.03	190.76	1.3873	0.7993	147.63	184.73	1.2834	0.8369	170.76	209.12	1.03	0.86	155.79	198.16	1.72	0.79	227.21	268.13	1.36	0.7	158.33	199.53	1.29	0.83	254.98	307.67
4,6,2	35	4	0.156	0.258	0.164	0.305	0.269	200.35	248.23	1.39	1.17	163.5	205.26	1.58	1.19	165.36	205.72	1.48	1.02	205.93	257.35	1.86	1.65	228.85	277.63	1.55	1.1	174.73	220.72	1.42	1.19	176.98	224.21	13691	1.0718	223.18	283.94	1.88	1.08	230.15	292.18	1.62	1	269.62	338.46	1.71	1.18	217.38	272.39
4,6,3	36	4	0.366	0.136	0.299	0.243	0.67	182.9	229.63	1.85	1.32	168.64	214.52	1.52	1.31	182.3	233.56	1.8	1.54	256.92	336.67	2.94	2.23	221.59	279.79	1.94	1.62	245.94	310.76	2.34	2.35	277.68	343.11	17261	1.0216	263.75	330.33	17865	1.0602	211.22	289.09	15385	0.9756	267.63	367.14	18074	1.1927	271.41	368.8
5,1,1	37	5	0.469	0.446	0.289	0.266	0.434	149.8	184.99	1.08	0.65	162.18	202.97	1.23	0.75	149.35	185.65	1.2	0.73	174.6	214.82	1.21	0.9	171.59	219.68	1.53	0.83	156.77	194.72	1.35	0.99	177.4	223.02	14319	0.9204	361.71	441.47	16982	0.9132	161.24	216.09	1.57	0.84	219.25	323.18	2312	0.8619	195.16	278.57
5,1,2	38	5	0.46	0.62	0.216	0.187	0.344	183.26	226.49	1.11	0.87	146.44	181.34	1.1	0.88	183.98	225.2	1.33	0.91	187.76	240.32	1.49	1.06	212.36	269.64	1.7	1.27	234.11	285.73	1.49	0.89	216.04	284.8	16713	0.7596	218.7	284.15	15977	0.7675	269.36	328.54	1.26	0.62	217.82	258.29	14789	0.5276	188.29	235.22
5,1,3	39	5	0.284	0.367	0.176	0.252	0.278	145	187.76	1.36	0.84	158.95	200.88	1.42	1.01	177.05	229.2	1.58	1.18	184.43	229.8	1.59	1.13	208.39	258.54	1.78	1.15	198.4	246.33	1.67	1.21	189.93	239.44	15237	0.665	183.32	229.4	15028	0.5779	291.98	360.97	14854	0.6643	224.45	273.84	11825	0.6135	185.14	226.69
5,2,1	40	5	0.406	0.499	0.446	0.406	0.491	151.01	190.38	1.32	0.68	169.96	217.28	1.44	0.71	157.61	206.41	1.48	0.76	174.32	227.13	1.41	1.02	179.91	227.43	1.5	0.83	206.1	254.94	1.38	1.04	249.48	301.41	1.36	0.65	256.31	328.39	1.88	0.78	225.92	279.35	1.76	0.83	248.48	313.84	1.56	1.32	230.85	289.03
5,2,2	41	5	0.508	0.365	0.497	0.447	0.453	160.74	202.09	1.21	0.98	178.36	218.96	1.13	1.09	154.41	192.76	1.13	0.97	189.01	235.12	1.5	1.19	171.88	212.65	1.42	1.29	185.79	229.45	1.24	1.06	223.73	275.71	15535	0.3462	229.27	282.73	14943	0.3083	263.76	361.51	1946	0.6187	208.84	282.46	18198	0.7765	176.94	224.71
5,2,3	42	5	0.288	0.417	0.338	0.292	0.224	153.16	197.28	1.48	0.95	177.99	231.27	1.45	0.86	176.76	225.86	1.2	0.97	190.44	242.33	1.94	1.35	225.45	292.27	1.64	1.28	214.33	258.55	1.25	0.84	276.01	324.4	15489	0.6102	225.88	268.77	13018	0.8342	232.64	285.06	16382	1.0021	234.69	293.57	13685	0.8263	293.12	359.61
5,3,1	43	5	0.291	0.286	0.234	0.304	0.295	254.46	319.66	2.24	1.35	189.3	231.12	1.48	0.99	182.26	227.44	1.52	1.14	189.87	241.95	1.96	1.46	205.82	257.47	1.57	1.75	233.72	288.04	3.14	1.76	315.01	391.85	14443	0.7423	293.67	352.44	1.55	0.25	203.14	258.59	17631	0.8634	236.35	284.73	15881	1.0703	235.45	306.23
5,3,2	44	5	0.405	0.448	0.177	0.281	0.259	157.46	201.29	1.29	0.84	152.48	187.12	1.17	0.78	149.28	183.25	1.11	0.65	175.52	220.77	1.56	0.78	183.77	224.07	1.32	0.79	148.91	187.92	1.29	0.71	227.15	281.27	13018	0.5462	194.43	249.29	15071	0.7057	220.74	291.89	13241	0.5241	204.84	245.77	12369	0.5261	209.92	261.16
5,3,3	45	5	0.262	0.288	0.178	0.48	0.245	131.78	164.97	1.13	0.66	154.75	189.55	1.28	0.67	170.31	213.35	1.24	0.82	202.08	247.6	1.35	0.92	166.4	209.89	1.4	0.98	168.63	212.16	1.69	1.12	185.58	236.51	11448	0.6346	187.23	237.6	1506	0.9214	241.7	296.77	14428	1.0056	183.83	236	18092	0.9568	183.95	232.88
5,4,1	46	6	0.304	0.332	0.351	0.348	0.324	197.68	245.49	1.54	1.3	186.16	231.98	1.59	1.37	186.13	241.22	1.83	1.66	204.94	260.72	1.71	1.51	201.11	251	1.65	1.45	235.89	296.67	1.83	2.02	208.31	269.97	13959	0.6703	259	300.88	15475	0.6933	268.08	337.28	1429	0.6368	325.71	403.41	1735	1.064	263.57	328.17
5,4,2	47	6	0.299	0.349	0.442	0.549	0.487	210.86	261.35	1.43	1.44	222.27	289.36	1.73	1.72	252.67	317.18	1.92	1.94	253.78	313.12	1.89	2.38	253.64	317.44	2.07	2.22	257.9	325.29	2.22	2.17	294.62	350.14	14441	0.6874	252.5	308.95	1.33	0.8	291.63	335.77	1.27	0.71	263.41	314.16	1161	0.8593	278.93	331.89
5,4,3	48	6	0.502	0.378	0.563	0.419	0.581	166.53	206.97	1.06	0.66	153.9	188.85	1.1163	0.6162	154.73	190.02	1.1443	0.6657	172.1	213.33	1.0301	0.6445	216.88	253.95	1.0266	0.5442	151.21	191.78	1.05	0.74	245.29	306.61	1.54	0.57	370.52	434.6	1.79	0.8	365.62	444.87	1.96	0.79	160.64	204.96	1.35	0.85	201.94	253.42
5,5,1	49	6	0.325	0.428	0.359	0.298	0.369	164.22	201.94	1.1979	0.56	162.84	206.11	1.5457	1.5457	225.63	280.84	1.82	1.45	231.82	291.54	1.88	2.04	170.79	212.3	1.1431	0.6451	167.27	209.19	1.4912	0.7903	188.09	233.3	1215	0.7048	235.19	305.29	16079	0.7446	322.42	424.33	1.8	0.91	290.78	370.92	22184	0.8093	295.02	375.27
5,5,2	50	6	0.377	0.343	0.31	0.54	0.501	149.3	185.03	1.33	0.82	158.54	200.22	1.23	0.63	129.68	162.08	1.16	0.57	147.74	187.5	1.36	0.68	235.37	300.46	1.96	0.92	208.48	260.84	1.54	1.14	224.36	275.82	1.37	0.68	194.21	236.28	1.19	0.72	162.36	199.44	1.27	0.79	229.87	289.03	15842	0.9305	185.06	252.27
5,5,3	51	6	0.477	0.305	0.389	0.506	0.56	128.1	159.01	0.94	0.53	161.35	202.06	1.28	0.63	134.57	167.97	0.93	0.48	165.09	215.56	1.54	0.84	139.83	184.21	1.36	0.8	140.62	177.53	1.11	0.62	241.27	308.65	17905	0.3973	227.72	300.51	12658	0.5834	272.44	340.95	12939	0.5172	183.77	224.76	1.11	0.63	174.51	216.59
5,6,1	52	6	0.309	0.359	0.364	0.304	0.336	262.25	320.91	1.37	0.8	175.95	218.51	1.39	0.81	187.1	237.71	1.5	0.68	188.53	241.3	1.38	0.79	190.71	239.36	1.29	0.81	182.25	229.15	1.26	0.77	139.43	179.62	1.22	0.48	291.42	376.49	1.73	0.49	331.23	424.57	1.63	0.53	157.95	199.83	1.33	0.52	159.55	193.22
5,6,2	53	6	0.439	0.333	0.586	0.438	0.312	198.39	257.32	1.57	1.28	200.59	253.76	1.74	1.04	215.09	275.34	1.72	1.06	215.48	279.13	1.96	1.46	220.87	277.68	1.77	1.39	214.48	267.47	1.77	1.21	218.18	262.89	1.34	0.61	137.53	174.16	1.31	0.78	156.86	196.64	1.11	0.64	317.12	406.17	1.67	0.75	240.97	318.22
5,6,3	54	6	0.379	0.382	0.5	0.35	0.314	211.2	261.72	1.66	1.43	229.99	300.09	1.62	1.31	193.4	246.3	1.58	1.27	211.74	265.32	1.56	1.38	227.14	283.26	1.83	1.3	243.67	304.8	1.75	1.53	205.24	260.71	14103	0.6311	237.11	296.32	0.9177	0.5556	272.71	334.7	16666	0.6389	227.55	294.84	13593	0.6364	272.31	318.23
1	55	7	1.0757	1.4984	0.9985	1.4106	1.0566	185.47	234.96	1.2185	0.6078	170.67	210.94	1.2675	0.6939	146.77	184.93	1.0982	0.7064	160.74	194.47	0.882	0.4441	148.62	182.45	1.3233	0.5872	164.54	207.56	1.4071	0.7101	121.12	154.69	1.08	0.53	148.54	200.56	1.37	0.68	207.8	317.26	2.84	0.85	113.99	145.91	1.02	0.5	180.49	254.17
2	57	7	1.3191	0.96403	1.4901	1.0304	1.403	214.39	278.46	1.9066	1.531	212.99	263.74	1.6838	1.1994	225.15	298.25	2.2609	1.6879	228.13	284.09	1.6447	1.5083	235.13	290.38	1.7962	1.7221	205.83	257.47	1.653	1.3415	193.46	236.16	1.2353	0.4656	160.96	191.94	1.1167	0.5484	221.16	261.11	1.3698	0.5431	123.44	155.47	1.0223	0.5426	154.98	195.69
3	58	7	1.3356	1.3036	1.3354	0.8985	1.0095	197.22	250.79	1.9138	1.5716	227.38	288.86	2.2715	1.698	218.59	275.41	1.9056	1.5813	204.28	257.2	1.7548	1.7579	207.82	260.03	1.8831	1.7529	196.11	249.5	1.839	1.793	170.65	213.88	1.24	0.6	160.97	202.37	1.25	0.66	173.61	216.47	1.34	0.59	180.07	226.65	1.18	0.67	130.78	167.65
4	59	7	1.3714	1.1414	1.134	1.2696	1.3609	201.61	252.28	1.6315	1.503	190.77	242.46	1.4882	1.4164	218.62	263.73	1.551	1.638	206.38	252.1	1.522	1.6356	232.47	289.94	1.6994	1.7786	203.77	262.19	1.7652	0.9662	148	181.57	1	0.57	150.54	188.64	1.36	0.62	132.71	163.59	0.95	0.59	179.87	272.85	2.2	0.71	122.87	153.87
5	60	7	1.3485	0.88836	0.84665	1.0254	0.9853	154.59	193.08	1.2525	0.9565	181.47	225.67	1.5288	0.9878	163.69	213.43	1.3586	1.0188	208.14	262.29	1.6557	1.2861	182.84	231.94	1.352	1.0556	204.98	254.44	1.6962	1.2299	110.8	139.28	0.73	0.31	153.75	215.68	1.9	0.44	170	202.09	0.87	0.3	132.24	159.28	0.86	0.39	133.39	167.23
6	61	7	1.601	1.3878	0.96141	0.95454	0.99096	187.02	231.19	1.4	0.82	143.7	180.06	1.05	0.64	158.66	197.91	1.18	0.59	175.62	223.58	1.53	1.11	182.78	228.99	1.25	1.01	231.5	279.26	1.49	0.83	215.71	271.86	1.43	0.52	165.67	203.66	1.38	0.54	154.52	191.8	1.05	0.52	138.12	177.16	1.21	0.53	131.28	163.72
[truncated: 6 more columns]
